# Supplementary material for: Influence of RVFV Infection on Olfactory Perception and Behavior in Drosophila melanogaster
Source: Pathogens. 2023 Apr 5;12(4):558. doi: 10.3390/pathogens12040558 (PMC10142484; doi:10.3390/pathogens12040558)
Supplement: Supplementary file 1 [file pathogens-12-00558-s001.zip]

Archive with 1 entries (1 files):
- pathogens-2280086-supplementary.pdf
